# Supplementary material for: Hemodynamic Effects on Particle Targeting in the Arterial Bifurcation for Different Magnet Positions
Source: Molecules. 2019 Jul 9;24(13):2509. doi: 10.3390/molecules24132509 (PMC6650837; doi:10.3390/molecules24132509)
Supplement: Supplementary file 1 [file molecules-24-02509-s001.zip]

Archive with 2 entries (2 files):
- Video_S2 Particles deposition in arterial bifurcation.avi
- Video_S1 Flow structure in arterial bifurcation.avi
